# Supplementary material for: Swiss Cheese Gene Is Important for Intestinal Barrier, Microbiome, and Lipid Metabolism Regulation in Drosophila Gut
Source: Int J Mol Sci. 2025 Nov 16;26(22):11085. doi: 10.3390/ijms262211085 (PMC12652016; doi:10.3390/ijms262211085)
Supplement: Supplementary file 1 [file ijms-26-11085-s001.zip]

Archive with 2 entries (2 files):
- Supplementary materials.pdf
- tab-s1.xlsx
