# Supplementary material for: Swiss Cheese Gene Is Important for Intestinal Barrier, Microbiome, and Lipid Metabolism Regulation in Drosophila Gut
Source: Int J Mol Sci. 2025 Nov 16;26(22):11085. doi: 10.3390/ijms262211085 (PMC12652016; doi:10.3390/ijms262211085)
Supplement: Supplementary file 1 [file ijms-26-11085-s001.zip › tab-s1.xlsx]

## Sheet: level-G
name	CantonS	sws1
Providencia	1068	1419
Acinetobacter	1426	11
Zophobihabitans	468	149
Lactiplantibacillus	0	459
Enterobacter	250	102
Psittacicella	193	55
Psychrobacter	241	5
Ursidibacter	0	154
Acetobacter	0	150
Pseudomonas	121	17
Alkanindiges	120	0
Zymobacter	107	0
Pectobacterium	4	102
Orbus	78	28
Buttiauxella	0	103
Pantoea	29	65
Rickettsiella	94	0
Swaminathania	3	87
Acidithiobacillus	86	0
Vreelandella	59	19
Phytopseudomonas	76	0
Vibrio	53	10
Klebsiella	0	61
Aromatoleum	59	0
Aeromonas	29	26
Serratia	0	49
Roseospirillum	45	0
Catenovulum	36	7
Proteus	0	42
Dokdonella	38	3
Methylophaga	36	4
Marinomonas	39	0
Salsuginimonas	15	21
Paraburkholderia	35	0
Buchnera	9	26
Kushneria	7	28
Limnobacter	33	0
Halomonas	32	0
Rahnella	0	31
Erwinia	0	30
Novacetimonas	0	28
Tatumella	0	28
Gallaecimonas	0	27
Aminobacter	25	0
Yersinia	0	24
Immundisolibacter	24	0
Thioalbus	22	0
Shewanella	0	21
Glaesserella	18	3
Pseudoalteromonas	17	4
Citrobacter	0	20
Levilactobacillus	6	14
Komagataeibacter	0	19
Rosenbergiella	0	18
Moraxella	15	0
Faucicola	15	0
Parasutterella	14	0
Thiorhodococcus	14	0
Bacterioplanoides	6	8
Ideonella	14	0
Allochromatium	0	14
Rheinheimera	13	0
Sabulicella	0	13
Hansschlegelia	12	0
Spiribacter	12	0
Billgrantia	0	12
Burkholderia	12	0
Thioalkalibacter	11	0
Pollutimonas	11	0
Phaseolibacter	4	7
Acidisphaera	0	11
Simonsiella	10	0
Sinobacterium	0	10
Arsenophonus	0	10
Ferrimonas	10	0
Xenorhabdus	0	9
Peristeroidobacter	9	0
Sphingomonas	9	0
Comamonas	8	0
Fontimonas	8	0
Fluoribacter	8	0
Arenimonas	4	4
Curvibacter	8	0
Devosia	7	0
Facilibium	7	0
Solimonas	7	0
Marinicella	6	0
Cupriavidus	6	0
Caldichromatium	6	0
Spongiibacter	6	0
Dickeya	0	6
Weissella	0	6
Polaromonas	5	0
Aquirhabdus	5	0
Salmonella	0	5
Natronocella	5	0
Caballeronia	5	0
Caedibacter	0	5
Edaphovirga	0	5
Entomobacter	0	5
Lactobacillus	0	5
Marichromatium	5	0
Modicisalibacter	5	0
Muricoccus	0	5
Paraglaciecola	0	5
Photorhabdus	0	5
Cedecea	0	4
Litorivicinus	4	0
Dasania	4	0
Bradyrhizobium	4	0
Pluralibacter	0	4
Salinivibrio	0	4
Stenotrophomonas	0	4
Stutzerimonas	4	0
Thioalkalispira	3	0
Endozoicomonas	0	3
Alishewanella	3	0
Legionella	3	0
Apilactobacillus	0	3
Avibacterium	3	0
Ephemeroptericola	3	0
Gluconobacter	0	3
Photobacterium	3	0
Pragia	0	3
Pseudidiomarina	0	3
Rodentibacter	0	3
